# Supplementary material for: Population genetics, community of parasites, and resistance to rodenticides in an urban brown rat (Rattus norvegicus) population
Source: PLoS One. 2017 Sep 8;12(9):e0184015. doi: 10.1371/journal.pone.0184015 (PMC5590879; doi:10.1371/journal.pone.0184015)
Supplement: S1 Excel Spreadsheet — (XLSX) [file pone.0184015.s008.xlsx]

## Sheet: data
id	date	time	site	body.weight.alive	weight.carcass	length.head.body	length.tail	length.foot	sex	numb.fleas	wbc	rbc	platelet	slide.trypano	numb.helm.gen.cav	numb.helm.stomach	numb.Nippbra.duo	numb.Rodmic.jej	numb.cap.duo	numb.Sypmur.cae	numb.Hetspu.col	cult.barto	pcr.barto	pcr.rick	pcr.franc	pcr.bab	pcr.borr	pcr.ana	pcr.lepto	identif.lepto	VKOR	Migrant	CTL	W	CHL	BRO	DFN	BDF	FLO	DFT
Rat1	NA	NA	1	212	174	200	NA	39.1	m	1	NA	NA	NA	NA	0	0	0	0	0	0	0	NA	0	0	0	0	0	0	0	0	RR	M	0	0	9.3	6.4	0.9	2.5	0	0
Rat2	20110112	1045	1	111	89	155	125	34.6	NA	NA	6.57	9.2	478	62	0	0	0	13	0	0	0	1	1	0	0	0	0	0	1	interrogans	RS	R	0	0	0	0	0	0	0	0
Rat3	20110112	1419	1	320	252	235	170	40.7	f	0	10.75	10.04	549	122	0	0	0	0	0	0	0	1	1	0	0	0	0	0	0	0	RS	R	0	0	0	0	0	0	0	0
Rat4	20110112	1423	1	375	300	244	194	NA	m	1	11.43	9.83	579	38	0	0	0	0	0	0	76	1	1	0	0	0	0	0	0	0	RR	R	0	0	0	0	0	4.3	0	82.3
Rat5	20110113	1051	1	349	300	240	180	NA	m	0	19.62	9.52	398	4	0	0	0	0	0	0	7	NA	0	0	0	0	0	0	0	0	SS	R	0	0	0	5.6	312.2	8.6	0	0
Rat6	20110113	1135	1	122	100	165	145	NA	f	3	3.61	6.09	42	0	0	0	0	0	0	125	1	NA	1	0	0	0	0	0	0	0	SS	R	0	0	0	0	0.6	0	0	0
Rat7	20110113	1204	1	191	152	165	155	NA	m	0	6.28	8.62	411	42	0	0	0	0	0	20	1	0	1	0	0	0	0	0	0	0	SS	R	0	0	0	0	0	0	0	0
Rat8	20110113	1348	1	58	45	120	125	33.2	f	0	6.55	7.03	315	0	0	0	0	0	0	0	0	NA	1	0	1	0	0	0	0	0	RS	R	0	0	0	0.6	151.1	2.7	0	24.7
Rat9	20110113	1831	1	178	138	195	140	NA	m	3	5.63	8.85	508	124	0	0	0	0	0	200	0	NA	1	0	0	0	0	0	0	0	SS	R	0	0	0	0	0	0	0	0
Rat10	20110114	1015	1	194	163	198	129	NA	f	1	8.4	9.52	645	0	0	0	0	0	0	0	21	NA	1	0	0	0	0	0	0	0	RR	R	0	0	0	0	1.7	0	0	9.7
Rat11	20110114	1020	1	225	187	208	154	NA	f	1	12	7.26	671	>150	0	0	0	0	0	0	72	NA	0	0	0	0	0	0	0	0	RS	R	0	0	0	0	30.5	3.1	0	43.6
Rat12	20110111	1251	1	151	113	162	135	36.8	m	0	7.22	5.46	48	31	0	0	0	8	0	0	1	1	1	0	0	0	0	0	1	interrogans	RS	R	0	0	0	0	0	1.9	0	0
Rat13	20110114	1027	1	171	141	190	145	NA	f	0	7.56	9.73	400	41	0	0	0	0	0	31	1	NA	1	0	0	0	0	0	1	interrogans	SS	R	0	0	0	0	5.4	0	0	0
Rat14	20110114	1031	1	60	48	135	104	NA	f	0	5.88	7.36	739	0	0	0	0	0	0	0	0	NA	1	0	0	0	0	0	0	0	RS	R	0	0	0	4	133.6	3.2	0	24.6
Rat15	20110114	1038	1	313	253	240	175	NA	m	0	11.78	9.77	514	0	0	0	0	0	0	0	199	NA	0	0	0	0	0	0	0	0	RR	R	0	0	0	0	5	0	0	159
Rat16	20110114	1145	1	171	138	188	141	NA	f	0	12.31	7.87	642	>150	0	0	0	2	0	70	3	NA	0	0	0	0	0	0	0	0	RR	R	8.4	0	0	0	0	0	0	0
Rat17	20110114	1430	1	307	250	217	190	NA	f	0	12.78	9.8	380	0	0	0	0	0	0	340	1	NA	0	0	0	0	0	0	0	0	RS	R	0	0	0	0	12.4	5.7	0	0
Rat18	20110114	2226	1	NA	129	195	145	NA	m	0	4.62	9.11	105	>150	0	0	0	0	0	33	1	NA	0	0	0	0	0	0	1	borgpetersenii	RS	R	0	0	0	0	1.2	0	0	0
Rat19	20110116	1811	1	414	352	242	175	NA	m	0	3.21	4.08	114	88	0	0	0	0	0	0	247	NA	0	0	0	0	0	0	1	interrogans	RR	R	0	0	0	53.2	35.7	3.4	0	580.6
Rat20	NA	NA	1	64	52	100	121	34.9	f	0	NA	NA	NA	NA	0	0	0	0	0	0	0	NA	0	0	0	0	0	0	0	0	RR	R	0	0	0	1.6	226.2	5.1	0	46.1
Rat21	20110111	1553	1	260	216	215	155	41.2	m	0	8.35	6.03	75	6	0	0	0	0	0	11	2	NA	0	0	0	0	0	0	0	0	RR	R	0	0	0	0	0	2.1	0	0
Rat22	20110111	1538	1	137	111	185	141	35.1	m	3	3.46	5.58	152	0	0	0	0	0	0	27	5	1	1	0	0	0	0	0	0	0	SS	R	0	0	0	0	0	2.7	0	0
Rat23	20110111	1611	1	288	243	232	171	39.3	m	2	2.92	4.43	604	0	0	0	0	1	0	0	10	1	1	0	0	0	0	0	0	0	RR	R	0	0	1	0	6	5.1	0	0
Rat24	20110111	1631	1	348	275	228	187	41.6	f	0	6.53	5.46	742	0	0	0	0	0	0	0	34	0	0	0	0	0	0	0	1	interrogans	RS	R	0	0	0	0	38.4	9.7	0	3.1
Rat25	20110111	1810	1	NA	107	162	148	36.2	m	11	3.76	9.72	106	0	0	0	0	0	0	29	2	1	1	0	0	0	0	0	1	borgpetersenii	RS	R	0	0	0	3.2	2.3	0	0	0
Rat26	20110111	1828	1	137	107	175	148	36.2	m	4	6.27	8.42	144	>150	0	0	0	2	0	23	5	1	1	0	0	0	0	0	NA	NA	RS	R	0	0	0	0	0	0	0	0
Rat27	20110112	1040	1	304	261	NA	NA	NA	m	NA	19.5	9.96	534	19	0	0	0	0	0	0	159	1	1	0	0	0	0	0	0	0	RS	R	0	0	0	0	0	3.5	0	21.6
Rat28	NA	NA	1	55	43	109	110	NA	f	0	NA	NA	NA	NA	0	0	0	0	0	0	0	NA	0	1	0	0	0	0	1	interrogans	RR	R	0	0	0	0	0	0	0	0
Rat29	20110112	1309	1	131	108	169	133	NA	m	0	13.81	8.65	667	0	0	0	0	0	0	5	0	NA	0	0	0	0	0	0	0	0	RS	R	0	0	0	0	0	0	0	71.7
Rat30	20110113	1004	1	191	161	197	152	38.9	f	0	9.71	9.26	634	>150	NA	NA	NA	NA	NA	NA	NA	0	0	0	0	0	0	0	0	0	SS	R	0	0	0	0	0	4.1	0	0
Rat31	20110113	1010	1	294	231	179	257	42.1	m	1	16.28	10.15	683	0	NA	NA	NA	NA	NA	NA	NA	0	0	0	0	0	0	0	1	interrogans	RR	M	0	0	0.7	68.8	4.2	9.2	0	1425.3
Rat32	20110113	1037	1	301	262	236	159	42.7	m	0	8.15	9.7	727	34	NA	NA	NA	NA	NA	NA	NA	1	1	0	0	0	0	0	0	0	RS	R	0	0	0	0	5.1	2.3	0	3.8
Rat33	20110113	1216	1	286	236	225	155	42.2	m	0	8.42	8.36	698	0	NA	NA	NA	NA	NA	NA	NA	0	0	0	0	0	0	0	0	0	RS	R	0	0	0	0	2.1	0	0	0
Rat34	20110113	1634	1	70	54	130	113	NA	f	1	42.93	3.59	487	0	NA	NA	NA	NA	NA	NA	NA	1	1	0	0	0	0	0	0	0	RR	R	0	0	0	0	0	0	0	0
Rat35	NA	NA	1	75	56	135	105	NA	m	0	NA	NA	NA	NA	NA	NA	NA	NA	NA	NA	NA	NA	0	0	0	0	0	0	0	0	SS	R	0	0	0	0	0	0	0	0
Rat36	20110113	1730	1	68	52	143	115	NA	m	NA	5.31	2.11	112	NA	NA	NA	NA	NA	NA	NA	NA	NA	0	0	0	0	0	0	0	0	RS	R	0	0	0	0	0	0	0	6.6
Rat37	NA	NA	1	200	160	206	159	NA	m	0	NA	NA	NA	NA	NA	NA	NA	NA	NA	NA	NA	NA	0	0	0	0	0	0	0	0	RR	R	0	0	0	0	0	0	0	0
Rat38	20110113	1723	1	150	120	193	134	39.3	m	0	6.34	8.95	972	>150	NA	NA	NA	NA	NA	NA	NA	1	1	0	0	0	0	0	1	broomii	RS	R	0	0	0	0	0.9	0	0	0
Rat39	20110111	1148	1	275	216	215	148	41.2	m	0	6.86	6.96	74	>150	0	0	0	0	0	1	46	0	0	0	1	0	0	0	0	0	SS	R	0	0	0	0	0	0	0	0
Rat40	20110113	1825	1	299	255	236	148	40	f	1	13.46	8.82	790	0	NA	NA	NA	NA	NA	NA	NA	0	0	0	0	0	0	0	0	0	RS	R	0	0	0	0	57	85.5	0	0
Rat41	20110113	2002	1	290	249	224	180	NA	f	3	6.86	8.49	1004	0	NA	NA	NA	NA	NA	NA	NA	0	0	0	0	0	0	0	0	0	RR	R	0	0	0	0	0	0	0	2.2
Rat42	20110113	2017	1	235	188	206	148	NA	m	0	6.68	6.65	497	>150	NA	NA	NA	NA	NA	NA	NA	0	0	0	0	0	0	0	1	broomii	RS	R	0	0	4.8	0	0	0	0	0
Rat43	20110113	2007	1	192	155	190	164	NA	f	2	6.66	7.96	767	22	NA	NA	NA	NA	NA	NA	NA	NA	0	0	0	0	0	0	1	borgpetersenii	RS	R	0	0	59.8	0	0	0	0	0
Rat44	20110113	2013	1	204	170	201	137	NA	f	1	10.09	8.77	469	66	NA	NA	NA	NA	NA	NA	NA	1	0	0	0	0	0	0	0	0	RS	R	0	0	0	0	0	0	0	0
Rat45	20110113	1842	1	452	341	255	210	NA	f	1	10.46	9.03	658	0	NA	NA	NA	NA	NA	NA	NA	NA	0	0	0	0	0	0	0	0	SS	R	0	0	0	3	0	0	0	0
Rat46	20110113	2022	1	NA	52	129	104	NA	f	0	5.42	5.14	501	0	NA	NA	NA	NA	NA	NA	NA	1	1	0	0	0	0	0	0	0	RS	R	0	0	0	0	0	0	0	0
Rat47	20110114	1011	1	192	161	230	159	NA	f	2	10.94	8.25	757	40	NA	NA	NA	NA	NA	NA	NA	1	1	0	0	0	0	0	0	0	RR	R	0	0	5.8	0	3.7	6.7	0	0
Rat48	20110114	1142	1	341	294	241	173	NA	f	0	12.57	8.77	736	0	NA	NA	NA	NA	NA	NA	NA	1	1	0	0	0	0	0	0	0	RR	R	0	0	0	0	0	0	0	0
Rat49	20110114	1419	1	59	47	128	110	NA	f	5	5.01	6.66	785	0	NA	NA	NA	NA	NA	NA	NA	0	0	0	0	0	0	0	0	0	RR	R	0	0	0	0	0	0	0	0
Rat50	20110111	1607	1	54	43	120	110	NA	m	3	6.16	6.16	402	0	0	0	0	0	0	49	0	0	0	0	0	0	0	0	1	santarosai	SS	R	0	0	0	0	0.9	5.7	0	0
Rat51	20110114	1415	1	61	51	126	112	NA	m	16	7.38	7.58	664	0	NA	NA	NA	NA	NA	NA	NA	0	0	0	0	0	0	0	0	0	RR	R	0	0	0	0	0	0	0	0
Rat52	20110115	2127	1	246	205	218	NA	NA	m	0	3.7	4.3	93	0	NA	NA	NA	NA	NA	NA	NA	1	0	0	0	0	0	0	0	0	RS	R	0	0	1.1	0	0	0	0	0
Rat53	20110115	2134	1	186	157	194	145	NA	f	2	5.17	5.27	81	>150	0	0	0	0	0	0	1	1	0	0	0	0	0	0	0	0	RR	R	0	0	2	0	1.4	0	0	0
Rat54	20110115	2143	1	385	343	252	205	NA	m	0	3.34	11.86	486	0	NA	NA	NA	NA	NA	NA	NA	1	0	0	0	0	0	0	0	0	RR	R	0	0	2.2	0	6.7	4.9	0	0
Rat55	20110115	2146	1	64	48	130	106	NA	m	3	2.25	5.86	351	NA	0	0	0	0	0	240	0	1	1	0	0	0	0	0	0	0	SS	R	0	0	0	0	0	0	0	0
Rat56	20110115	2152	1	419	356	240	180	NA	m	2	3.31	6.64	47	14	0	0	0	1	0	26	0	1	1	0	1	0	0	0	0	0	RS	R	0	0	0	198.3	0	0	0	0
Rat57	NA	NA	1	63	50	112	112	NA	m	0	NA	NA	NA	NA	NA	NA	NA	NA	NA	NA	NA	NA	0	0	1	0	0	0	0	0	RS	R	0	0	0	0	0	0	0	0
Rat58	20110116	1800	1	211	176	183	138	NA	m	0	2.11	4.72	76	0	NA	NA	NA	NA	NA	NA	NA	1	1	0	0	0	0	0	0	0	RS	R	0	0	0	0	2.1	0	0	0
Rat59	20110116	1804	1	265	210	210	160	NA	f	4	6.35	5.01	81	0	NA	NA	NA	NA	NA	NA	NA	0	0	0	0	0	0	0	0	0	RR	R	0	0	0	0	0	0	0	0
Rat60	20110117	1252	1	60	48	139	114	NA	f	26	1.84	3.55	167	0	0	0	0	0	0	535	0	0	0	0	0	0	0	0	0	0	RR	R	0	0	0	0	0	0	0	0
Rat61	20110111	1620	1	59	45	125	115	NA	m	3	1.26	4.74	234	0	0	0	0	0	0	126	0	0	0	0	0	0	0	0	0	0	RS	R	0	0	0	0	0.9	7	0	0
Rat62	20110117	1315	1	353	299	230	170	NA	m	0	7.16	7.53	660	0	NA	NA	NA	NA	NA	NA	NA	1	0	0	0	0	0	0	0	0	RR	R	0	0	0	0	0	0	0	0
Rat63	20110118	1245	1	288	249	220	155	NA	m	3	6.91	9.54	576	0	NA	NA	NA	NA	NA	NA	NA	0	0	0	0	0	0	0	0	0	RS	R	0	0	0	0	0	0	0	0
Rat64	20110118	1248	1	320	277	280	185	NA	m	0	12.88	8.67	529	0	NA	NA	NA	NA	NA	NA	NA	1	0	0	0	0	0	0	0	0	RR	R	0	0	0	0	0	0	0	0
Rat65	20110118	1304	1	120	114	170	150	NA	m	0	7.16	10.28	392	0	NA	NA	NA	NA	NA	NA	NA	0	0	0	0	0	0	0	0	0	RR	R	0	0	0	0	1.9	0	0	192.5
Rat66	20110119	1601	1	180	141	204	142	NA	m	0	13.23	8.93	483	0	0	0	0	0	0	16	0	1	0	0	0	0	0	0	0	0	RR	R	0	0	0	0	3.7	0	0	0
Rat67	20110121	951	1	214	185	210	155	NA	f	0	13.04	7.94	744	0	0	0	0	0	0	0	1	1	0	0	0	0	0	0	0	0	RS	R	0	0	31	0	31.9	5.1	0	0
Rat68	20110111	1648	1	312	246	225	NA	41.2	m	0	3.97	6.4	374	32	0	0	0	0	0	33	0	1	0	0	0	0	0	0	1	borgpetersenii	RS	R	0	0	0	0	0	0	0	0
Rat69	20110111	1819	1	275	235	235	165	40	m	0	6.87	8.29	802	0	0	0	0	0	0	16	4	1	0	0	0	0	0	0	0	0	RS	R	0	0	0	0	0	0	0	0
Rat70	20110112	1024	1	NA	263	218	171	41.3	f	1	18.72	9.03	746	0	0	0	0	0	0	47	15	1	0	0	0	0	0	0	1	interrogans	RS	R	0	0	0	0	0	0	0	0
Rat71	20110112	1037	1	49	43	132	98	NA	m	0	5.29	6.9	683	0	0	0	0	0	0	30	0	NA	0	0	0	0	0	0	1	borgpetersenii	RS	R	0	0	0	0	0	0	0	0
Rat72	20110112	1115	1	49	42	129	94	NA	m	0	5.3	6.92	887	0	0	0	0	0	0	3	0	0	0	0	0	0	0	0	1	borgpetersenii	SS	R	0	0	0	0	0	0	0	0
Rat73	NA	NA	1	186	152	190	150	39.3	f	3	NA	NA	NA	NA	0	0	0	0	0	80	3	NA	0	0	0	0	0	0	0	0	RS	R	0	0	0	0	1.5	0	0	0
Rat74	20110111	1836	1	196	165	195	130	39	f	2	6.5	10.16	508	3	0	0	0	0	0	9	0	1	0	0	0	0	0	0	0	0	RS	R	0	0	0	0	0	0	0	0
Rat75	20110111	1840	1	170	140	136	179	39.1	m	2	8.25	10.43	393	0	0	0	0	0	0	270	0	1	0	0	0	0	0	0	0	0	RR	R	167.6	0	19.9	0	0	25.9	0	0
Rat76	20110111	1847	1	143	113	177	149	37.3	f	2	6.81	11.13	457	0	0	0	0	0	0	250	2	0	0	0	0	0	0	0	0	0	RS	R	0	0	4.2	0	0	210.7	0	1.5
Rat77	20110112	1112	1	316	NA	240	158	44.4	m	0	12.58	8.93	645	44	0	0	0	0	0	32	2	0	1	0	0	0	0	0	0	0	RR	R	0	0	0	0	0	0	0	0
Rat78	20110113	1142	1	173	145	192	154	39.1	f	0	8.23	7.27	543	0	0	0	0	0	0	36	5	1	1	0	0	0	0	0	1	kirschneri	RR	R	0	0	10.3	0	0	3.1	0	0
Rat79	20110113	1147	1	318	250	245	180	38.3	f	5	13.29	7.74	725	0	0	0	0	0	0	49	37	0	0	0	0	0	0	0	0	0	RS	R	0	0	0	0	118.6	360.9	0	2.9
Rat80	20110114	1148	1	163	132	180	145	40	f	NA	11.19	9.52	752	0	0	0	0	0	0	0	54	0	0	0	0	0	0	0	0	0	RS	R	0	0	0	0	0	0	0	0
Rat81	20110114	1054	2	195	160	197	150	40.7	m	1	9.84	9.34	614	0	0	0	1	0	0	0	78	0	0	0	0	0	0	0	0	0	SS	M	0	0	0	0	0	0	0	0
Rat82	20110111	1528	2	271	230	215	163	41.4	m	3	7.27	8.29	448	7	0	0	197	0	1	0	36	NA	0	0	0	0	0	0	0	0	SS	R	0	0	0	8.3	0	0	0	0
Rat83	20110113	1401	2	204	166	205	148	40.2	f	0	7.97	8.81	640	0	0	0	146	0	0	0	8	NA	0	0	0	0	0	0	0	0	RS	R	0	0	0	13.2	0	0	0	0
Rat84	20110113	1815	2	186	109	177	147	38	f	0	11.38	7.02	724	0	0	0	247	0	0	0	35	NA	0	0	0	0	0	0	0	0	SS	R	0	0	0	1.2	0	0	0	0
Rat85	20110114	1519	2	136	114	175	NA	36.8	m	0	7.79	9.46	482	13	0	0	0	0	0	46	11	NA	0	0	0	0	0	0	0	0	RS	R	0	0	0	0	0	0	0	0
Rat86	20110120	1451	2	292	258	225	175	42.8	m	2	20.9	9.53	553	0	0	0	7	0	0	0	7	NA	0	0	0	0	0	0	0	0	RS	M	0	0	0	0	0	0	0	0

## Sheet: definitions
id	Animal unique identification code.
date	Date of capture and euthanasia.
time	Time of death.
site	Site of capture (1 to 3).
body.weight.alive	Body weight alive, in grams.
weight.carcass	Carcass weight, in grams.
length.head.body	Body length from nose to anus, in millimetres.
length.tail	Tail length from anus ti tail tip, in millimetres.
length.foot	Left hind foot length, in millimetres.
sex	Animal sex (m: male, f: female).
numb.fleas	Number of fleas retrieved on the animal.
wbc	White blood cell count, in number of cells x1.000/mm3.
rbc	Red blood cell count, in number of cells x1.000/mm3.
platelet	Platerlet count, in number of cells x1.000/mm3.
slide.trypano	Number of Trypanosoma spp. per 100 WBC (blood smear observation).
numb.helm.gen.cav	Number of helminths in the general cavity.
numb.helm.stomach	Number of helminths in the stomach.
numb.Nippbra.duo	Number of Nippostrongylus brasiliensis in the duodenum.
numb.Rodmic.jej	Number of Rodentolepis microstoma in the jejunum.
numb.cap.duo	Number of Capillaria sp. in the duodenum.
numb.Sypmur.cae	Number of Syphacia muris in the caecum.
numb.Hetspu.col	Number of Heterakis spumosa in the colon.
cult.barto	Result culture Bartonella sp. (0: negative, 1: positive).
pcr.barto	Result pcr Bartonella sp. (0: negative, 1: positive).
pcr.rick	Result pcr Rickettsia sp. (0: negative, 1: positive).
pcr.franc	Result pcr Francisella tularensis (0: negative, 1: positive).
pcr.bab	Result pcr Babesia sp. (0: negative, 1: positive).
pcr.borr	Result pcr Borrelia sp. (0: negative, 1: positive).
pcr.ana	Result pcr Anaplasma sp. (0: negative, 1: positive).
pcr.lepto	Result pcr Leptospira sp. (0: negative, 1: positive).
identif.lepto	Result identification Leptospira sp. (DNA sequencing).
VKOR	VKOR genotype (SS: wild/non-mutated homozygous -/-, RS: heterozygous Y139F/-, RR: homozygous mutated Y139F/Y139F)
Migrant	Result from the microsarellite loci analysis. R. Resident, M: migrant.
CTL	Concentration of residue of coumatetralyl in the liver, in ng/g.
W	Concentration of residue of warfarin in the liver, in ng/g.
CHL	Concentration of residue of chlorophacinone in the liver, in ng/g.
BRO	Concentration of residue of bromadiolone in the liver, in ng/g.
DFN	Concentration of residue of difenacoum in the liver, in ng/g.
BDF	Concentration of residue of brodifacoum in the liver, in ng/g.
FLO	Concentration of residue of flocoumafen in the liver, in ng/g.
DFT	Concentration of residue of difethialone in the liver, in ng/g.
