# Supplementary material for: Population genetics, community of parasites, and resistance to rodenticides in an urban brown rat (Rattus norvegicus) population
Source: PLoS One. 2017 Sep 8;12(9):e0184015. doi: 10.1371/journal.pone.0184015 (PMC5590879; doi:10.1371/journal.pone.0184015)
Supplement: S2 Excel Spreadsheet — (XLSX) [file pone.0184015.s009.xlsx]

## Sheet: microsatellites
id	D10Rat105	D11Rat11	D13Rat21	D15Rat64	D20Mit4	D3Rat159	D8Rat162	D18Rat116	D19Rat62s	D12Rat49	D14Rat110	D4Rat59	D5Rat43	D1VKC1A	D1VKC1C
Rat1	102102	155157	134146	113117	193209	243249	256262	236240	102104	117121	282312	159175	201203	328344	253259
Rat2	102102	157157	148148	92113	193209	243243	262262	218236	102102	121121	272312	171175	201203	328328	259259
Rat3	102102	157157	146148	92113	209209	243243	254262	236240	104104	121121	284312	159175	203207	328328	259259
Rat4	98102	153157	146148	113119	209209	241241	236258	240244	102104	121123	272272	159171	201207	328328	259259
Rat5	100102	153153	148150	113113	207209	241243	254254	236236	104104	121121	272272	165175	201207	328328	259259
Rat6	102102	157157	146148	119119	193209	243243	254262	240244	102104	129129	284312	175181	203207	324328	255259
Rat7	100102	157157	134146	119119	209211	241243	254254	240244	102104	129129	284312	159175	203207	324328	255259
Rat8	100102	157157	148150	113119	209209	243243	236254	236240	104104	121125	282286	159175	207207	328328	259259
Rat9	102102	157157	146148	119119	193209	241243	254262	236240	102104	129129	286312	175175	203207	324328	255259
Rat10	100100	149157	148150	113113	193209	243243	254254	236244	102104	121121	272312	159171	203207	328328	259259
Rat11	100102	153157	146148	113113	211211	243243	236254	236242	102104	121129	282312	175175	201207	328328	259259
Rat12	98102	149157	148148	92113	193207	243243	262262	218236	104104	121129	272312	171175	201203	328328	259259
Rat13	102102	157157	146148	113119	209211	243243	254254	236240	104104	125129	286312	159175	201207	328336	259263
Rat14	102102	153157	134150	113119	193209	241243	254262	236240	102104	121121	284312	159175	201207	328332	259269
Rat15	98102	153153	146148	113113	209209	243243	254254	236240	104104	121125	282312	159171	207207	328328	259259
Rat16	102102	153157	134148	119119	193209	243243	236236	236244	102102	121129	282284	159175	203207	328328	259259
Rat17	102102	149157	146148	113119	193211	243243	254262	236240	104104	125129	284312	159175	207207	328328	259259
Rat18	102102	153157	146148	113119	209211	241243	254254	236240	102104	125129	284312	159181	201207	324328	255259
Rat19	102102	153157	146148	113113	209211	241243	254254	236240	102104	121123	284286	159175	203207	324328	255259
Rat20	102102	157157	146150	113113	209209	241243	254254	236236	102104	121121	272282	159175	203207	328328	259259
Rat21	100100	149149	134134	113119	207209	243251	236262	236236	94104	121129	272284	175175	203207	324342	253255
Rat22	102102	153153	134148	113119	209211	243243	254254	236240	102102	121121	272284	159175	207207	328328	259259
Rat23	98100	153157	134148	92113	209209	241243	236254	236236	104104	121121	282282	175175	203207	328328	259259
Rat24	98102	153157	146148	92113	207209	241243	254258	238240	94102	121129	286312	159159	203207	328328	259259
Rat25	100102	157157	146146	113119	209211	243243	254262	236240	104104	125129	312312	175181	203207	324328	255259
Rat26	98102	157157	124134	113113	207209	243243	262262	218236	102104	121121	272282	159171	207207	328328	259259
Rat27	98102	153157	148148	92119	207209	241243	236262	238240	102104	121129	272312	159159	203207	328328	259259
Rat28	98100	149153	134148	113119	209209	241241	236254	236236	104104	121129	282312	175175	201207	328328	259259
Rat29	98100	157157	148148	119119	209209	243243	254254	236238	102102	121129	272282	171175	207207	328328	259259
Rat30	98100	149157	134148	92119	209209	239241	254262	238240	102102	121129	272282	159159	203207	328332	259269
Rat31	102102	149157	134148	113119	201209	239243	256258	228228	104104	125129	260288	165177	203207	328342	253259
Rat32	102102	157157	124148	113113	209209	241243	262262	218236	102104	121121	272312	171175	203207	328328	259259
Rat33	98100	149153	148148	119119	209209	243243	254262	236236	102104	121129	272272	171175	203203	328332	259269
Rat34	98100	153153	134144	119119	209209	241243	236254	236236	102104	121129	272306	175175	201203	328328	259259
Rat35	98100	149153	134144	113119	201207	241243	236254	228236	102104	121129	272306	175175	207207	324328	255259
Rat36	100100	153153	134144	119119	209209	241251	236254	228236	94102	121129	272272	175175	201203	324342	253255
Rat37	100100	153157	148148	113119	207209	241241	254262	236236	102102	129129	272272	159175	203207	328328	259259
Rat38	100100	149157	134148	113119	209211	241243	254254	236240	102104	121129	284286	175175	207207	324328	255259
Rat39	98098	149153	134148	113119	207209	241243	254254	236238	104104	121129	260312	159175	207207	328328	259259
Rat40	98102	149157	134134	92119	207209	239241	254254	236236	102102	121129	312312	159171	207207	328328	259259
Rat41	98102	149153	134134	119119	207209	239241	236254	236236	94104	121129	272312	171175	201207	328342	253259
Rat42	98098	149157	146148	113119	209209	243243	254262	236238	102104	121121	282286	159171	207207	328328	259259
Rat43	98102	149157	148148	113119	209209	239241	254254	236236	102104	121129	260272	159175	207207	328332	259269
Rat44	102102	157157	148150	113119	209209	241241	254254	236236	102104	121129	272312	159175	207207	324328	255259
Rat45	100100	149153	144148	119119	201209	241243	254262	228236	102102	129129	272306	175175	203207	324328	255259
Rat46	100100	149153	134148	113119	207209	241241	236262	236236	94102	121129	272306	175175	207207	328328	259259
Rat47	98102	149157	134134	113119	209209	243243	254262	236240	102104	121129	272282	159175	203207	328328	259259
Rat48	100102	153157	150150	113119	207209	241241	236254	236236	102104	121129	282306	175175	207207	328328	259259
Rat49	100100	149153	134144	119119	209209	243251	236254	228236	102104	121129	272272	175175	207207	328328	259259
Rat50	98102	149153	134148	113119	207209	241243	254254	236236	104104	121129	272312	175175	207207	328328	259259
Rat51	100100	149153	134148	113119	209209	241251	236254	228236	94102	121129	272306	175175	201203	328342	253259
Rat52	98100	149153	134148	113119	207209	241243	254254	236238	102104	121129	260312	175175	207207	328328	259259
Rat53	100102	149157	148148	119119	209209	239243	254254	236240	102104	125129	272284	159159	203203	328332	259269
Rat54	100102	153153	148148	92113	209209	241241	236254	236236	104104	121121	272282	165175	201207	328328	259259
Rat55	98100	149149	134148	113119	209209	241251	236262	228236	94102	121129	272272	175175	207207	328342	253259
Rat56	98100	149157	148148	119119	209209	239243	254262	236238	102102	121121	282312	171175	201207	328328	259259
Rat57	98100	149153	134148	92119	201207	243251	236254	228236	94102	121129	272306	175175	207207	324328	255259
Rat58	100102	149157	148148	92113	209209	239241	254254	228236	102102	125129	272286	159175	203207	328328	259259
Rat59	100102	149153	134148	113119	209209	241243	236262	236236	94102	121129	272284	175175	207207	328342	253259
Rat60	98100	149149	134144	119119	209209	241243	236254	228236	102104	121129	272272	175175	203207	328342	253259
Rat61	98102	149153	148148	92119	207209	241243	236254	236236	104104	121129	282312	175175	201207	328328	259259
Rat62	98102	149157	134148	113119	207209	241243	254262	236236	102104	121121	272312	165171	201203	328328	259259
Rat63	98102	157157	124134	113119	207209	241243	254262	236236	102104	121121	272282	159175	201203	328328	259259
Rat64	98102	153157	134148	113119	193209	241243	256262	236236	102104	121121	272282	175175	201203	328332	259269
Rat65	98100	157157	148148	92119	209209	239243	254254	228236	102104	121129	272312	175175	201207	324328	255259
Rat66	100102	149149	148148	119119	209209	239243	254254	228236	102104	121129	282284	175175	207207	328328	259259
Rat67	98100	149157	134148	119119	209209	241243	254262	236236	104104	121129	260312	159175	207207	328328	259259
Rat68	100102	157157	150150	113119	207209	243243	236262	236244	94104	121125	284312	175181	203207	328328	259259
Rat69	98102	149157	134148	113113	209209	241243	262262	218236	104104	121121	272312	165171	201203	328328	259259
Rat70	100100	153157	134150	119119	209209	241243	254262	236236	94104	125129	284312	175175	203207	328328	259259
Rat71	100100	149153	134148	113119	207209	241241	236262	228236	102104	121129	272306	175175	201203	328342	253259
Rat72	98100	149153	134144	119119	209209	241241	236262	228236	94102	121129	272272	175175	203207	328328	259259
Rat73	100102	157157	146150	113119	207209	243243	254254	236236	102104	121129	312312	175175	207207	328328	259259
Rat74	98098	149157	134148	113113	209209	241243	254262	218236	104104	121121	272312	165171	207207	328328	259259
Rat75	102102	149153	134148	119119	209209	239243	236254	236244	104104	121129	272282	159175	207207	328328	259259
Rat76	102102	149149	124148	113119	193207	243243	262262	218236	102102	121129	284312	171175	201203	328328	259259
Rat77	98102	149157	124148	113113	209209	241243	262262	218236	104104	121121	272282	165171	201207	328328	259259
Rat78	102102	149157	134148	113119	193207	239243	236236	236238	102104	121129	272282	175175	207207	328328	259259
Rat79	102102	149149	146148	92119	209209	243243	236254	240244	98104	121121	282284	171175	207207	328328	259259
Rat80	100102	149149	134148	113119	207207	243243	262262	236236	102104	121129	272312	159175	201207	328328	259259
Rat81	102102	147157	124150	113113	193207	239243	254266	240242	102102	123129	276284	165165	201203	328346	253259
Rat82	102102	149149	146146	113119	193209	241243	236254	236238	94102	121125	272280	165171	203207	324342	253255
Rat83	102102	149149	146148	113119	193211	241243	254266	236238	94102	121125	272280	171175	207209	324342	253255
Rat84	100102	153157	124124	113113	209209	241243	254256	236240	102104	121121	280284	165175	197201	332344	253271
Rat85	100102	149149	146150	92119	193211	241243	254262	218244	102102	121121	312312	175175	201207	328346	253259
Rat86	98102	149157	134150	111119	209209	241241	256256	228236	102102	121129	284286	165175	203205	328342	253259

## Sheet: DRBexon3
id	DRB exon 3
Rat1	NA
Rat2	701701
Rat3	701701
Rat4	215215
Rat5	215215
Rat6	701702
Rat7	701702
Rat8	215702
Rat9	701701
Rat10	215702
Rat11	701701
Rat12	NA
Rat13	701701
Rat14	215702
Rat15	NA
Rat16	702702
Rat17	215702
Rat18	NA
Rat19	215701
Rat20	NA
Rat21	704704
Rat22	NA
Rat23	NA
Rat24	215215
Rat25	215701
Rat26	705705
Rat27	215215
Rat28	215215
Rat29	215705
Rat30	215215
Rat31	702704
Rat32	215215
Rat33	215702
Rat34	701704
Rat35	701704
Rat36	701704
Rat37	701705
Rat38	215215
Rat39	NA
Rat40	NA
Rat41	215705
Rat42	702705
Rat43	215215
Rat44	NA
Rat45	701704
Rat46	701704
Rat47	215215
Rat48	NA
Rat49	704704
Rat50	215215
Rat51	701701
Rat52	701701
Rat53	215215
Rat54	215701
Rat55	701704
Rat56	215705
Rat57	701704
Rat58	215215
Rat59	701705
Rat60	701701
Rat61	NA
Rat62	215701
Rat63	215215
Rat64	701702
Rat65	215701
Rat66	215702
Rat67	215215
Rat68	701701
Rat69	NA
Rat70	701701
Rat71	701701
Rat72	701705
Rat73	215215
Rat74	705705
Rat75	701701
Rat76	701701
Rat77	705705
Rat78	705705
Rat79	701701
Rat80	NA
Rat81	NA
Rat82	215701
Rat83	215705
Rat84	702705
Rat85	215705
Rat86	215704
